# Supplementary material for: Structure and Function of Oral Microbial Community in Periodontitis Based on Integrated Data
Source: Front Cell Infect Microbiol. 2021 Jun 17;11:663756. doi: 10.3389/fcimb.2021.663756 (PMC8248787; doi:10.3389/fcimb.2021.663756)
Supplement: Supplementary file 6 [file Table_5.xlsx]

## Sheet: Sheet1
L3	log2FC	logCPM	Pvalues	FDR
Bacterial motility proteins	0.40809	13.024	9.2828e-09	2.1072e-06
Stilbenoid, diarylheptanoid and gingerol biosynthesis	-0.44341	6.6754	5.8132e-08	6.598e-06
Bacterial chemotaxis	0.48527	11.742	1.1698e-07	8.8518e-06
Methane metabolism	0.088374	13.439	2.397e-07	1.3603e-05
Flagellar assembly	0.58686	11.586	6.741e-07	3.0604e-05
Ether lipid metabolism	0.56359	5.9541	3.5435e-06	0.00012239
Other ion-coupled transporters	-0.060619	13.597	3.7742e-06	0.00012239
Ubiquinone and other terpenoid-quinone biosynthesis	-0.16263	11.52	4.5946e-06	0.00013037
Xylene degradation	0.28929	8.4607	5.8369e-05	0.0014722
Riboflavin metabolism	-0.061459	11.48	7.6031e-05	0.0017259
Plant-pathogen interaction	0.11462	10.494	8.9719e-05	0.0018515
Photosynthesis proteins	-0.1112	11.865	0.00010664	0.0020172
Two-component system	0.11184	13.621	0.00013498	0.002357
Butanoate metabolism	0.070122	12.731	0.00016942	0.002747
Photosynthesis	-0.10723	11.833	0.00024249	0.003376
General function prediction only	0.031417	15.106	0.00026159	0.003376
Pentose and glucuronate interconversions	0.11254	11.654	0.00026233	0.003376
Carotenoid biosynthesis	-0.43936	6.6335	0.0002677	0.003376
Ubiquitin system	-0.40326	7.6626	0.00032455	0.0038775
Nitrogen metabolism	-0.040959	12.795	0.00039894	0.004528
Insulin signaling pathway	0.082719	9.7838	0.00047297	0.0051126
Butirosin and neomycin biosynthesis	0.11371	9.1145	0.00055878	0.0057656
D-Arginine and D-ornithine metabolism	-0.29459	5.8248	0.00066148	0.0065285
Base excision repair	-0.046719	12.258	0.00089089	0.0084263
Sulfur metabolism	-0.12471	11.39	0.001162	0.010274
Folate biosynthesis	-0.045405	12.263	0.0011768	0.010274
Protein processing in endoplasmic reticulum	0.30619	9.2265	0.0012834	0.01079
Renal cell carcinoma	-0.18898	7.9222	0.0014093	0.011053
Amyotrophic lateral sclerosis (ALS)	-0.27582	7.4847	0.0014121	0.011053
Chagas disease (American trypanosomiasis)	-0.38996	6.3226	0.0015052	0.011351
Non-homologous end-joining	-0.38751	6.7514	0.0015561	0.011351
Polycyclic aromatic hydrocarbon degradation	-0.077289	10.401	0.0016002	0.011351
Biosynthesis of siderophore group nonribosomal peptides	-0.27086	8.6533	0.0016827	0.011575
Tyrosine metabolism	-0.056456	11.869	0.001839	0.012278
Synthesis and degradation of ketone bodies	0.20517	9.0478	0.0019719	0.01279
Prenyltransferases	-0.049212	11.985	0.0022383	0.014113
Histidine metabolism	0.053466	12.395	0.0023358	0.014331
RNA transport	0.10091	10.209	0.0037867	0.02262
African trypanosomiasis	-0.3457	6.3637	0.0048206	0.027588
Linoleic acid metabolism	0.16046	8.5719	0.0049319	0.027588
Chloroalkane and chloroalkene degradation	0.090688	10.423	0.0050133	0.027588
Carbon fixation pathways in prokaryotes	0.034009	13.338	0.0051044	0.027588
Primary immunodeficiency	-0.070153	9.19	0.0054524	0.028783
Glycine, serine and threonine metabolism	0.0204	13.083	0.0066479	0.034297
Type I diabetes mellitus	-0.05003	9.2339	0.006871	0.03466
Function unknown	-0.058387	13.891	0.0070614	0.034847
Dioxin degradation	0.15163	8.9502	0.0074981	0.036214
Toluene degradation	-0.092281	10.459	0.0082522	0.039026
Glutamatergic synapse	-0.072437	9.5896	0.010819	0.050119
Purine metabolism	-0.024242	14.63	0.011457	0.051512
beta-Lactam resistance	-0.18138	7.1681	0.011573	0.051512
Glycosyltransferases	-0.035561	12.056	0.012267	0.052499
Nicotinate and nicotinamide metabolism	0.034419	12.219	0.012452	0.052499
Nucleotide metabolism	0.10972	9.2777	0.012701	0.052499
Other transporters	0.041702	11.312	0.012725	0.052499
Ethylbenzene degradation	-0.18981	8.7643	0.012951	0.052499
Vitamin B6 metabolism	0.036985	10.946	0.013983	0.055687
Cysteine and methionine metabolism	-0.029514	13.124	0.017271	0.067593
Amino acid metabolism	0.088028	11.028	0.017956	0.068359
alpha-Linolenic acid metabolism	-0.28008	6.5092	0.018069	0.068359
Carbohydrate digestion and absorption	0.13993	7.8974	0.020735	0.077161
Ribosome biogenesis in eukaryotes	-0.048575	9.4304	0.021741	0.079601
Nitrotoluene degradation	0.16662	9.1483	0.022806	0.082135
Pertussis	0.18862	7.8925	0.02318	0.082135
Secretion system	0.049397	13.756	0.023519	0.082135
Cell cycle - Caulobacter	0.031271	12.471	0.024129	0.082988
Cytoskeleton proteins	0.048415	11.383	0.027363	0.092707
Arginine and proline metabolism	0.03064	13.263	0.030731	0.10259
Lipopolysaccharide biosynthesis	-0.086818	12.095	0.03362	0.11026
Energy metabolism	0.046571	13.034	0.03442	0.11026
Sulfur relay system	-0.046417	11.498	0.034906	0.11026
Flavonoid biosynthesis	-0.17322	6.6299	0.034972	0.11026
Penicillin and cephalosporin biosynthesis	-0.12658	7.8431	0.037992	0.11814
Glyoxylate and dicarboxylate metabolism	0.051506	12.127	0.040824	0.12523
Sporulation	0.19444	9.8493	0.041819	0.12657
Progesterone-mediated oocyte maturation	0.17095	8.0998	0.043178	0.12733
Antigen processing and presentation	0.17095	8.0998	0.043193	0.12733
Prostate cancer	0.17049	8.1004	0.043801	0.12747
Epithelial cell signaling in Helicobacter pylori infection	0.088102	9.5624	0.044773	0.12756
Zeatin biosynthesis	0.062673	9.3321	0.045477	0.12756
Phosphatidylinositol signaling system	-0.057484	10.155	0.045518	0.12756
Basal transcription factors	0.21762	6.8796	0.047725	0.13212
Transcription related proteins	-0.18031	6.2884	0.049627	0.13492
Fatty acid metabolism	0.073076	11.5	0.049926	0.13492
Metabolism of cofactors and vitamins	-0.047675	10.536	0.052106	0.13915
Replication, recombination and repair proteins	-0.029755	13.008	0.055296	0.14596
Cell motility and secretion	0.051726	11.252	0.061529	0.15957
Phosphonate and phosphinate metabolism	0.076845	9.0526	0.061859	0.15957
Selenocompound metabolism	-0.021685	11.955	0.063745	0.16258
Polyketide sugar unit biosynthesis	0.038143	10.927	0.064991	0.16392
Retinol metabolism	-0.15333	8.9071	0.067458	0.16746
Atrazine degradation	-0.22019	7.1647	0.067869	0.16746
Valine, leucine and isoleucine degradation	0.06745	11.7	0.072381	0.17506
Alzheimer's disease	-0.060139	9.7437	0.072493	0.17506
Biosynthesis and biodegradation of secondary metabolites	-0.10997	8.5857	0.086421	0.2065
N-Glycan biosynthesis	-0.098909	8.6225	0.08983	0.21241
Amoebiasis	-0.18036	5.7754	0.099038	0.23177
Glycerolipid metabolism	0.028696	11.7	0.10387	0.24059
Glycerophospholipid metabolism	-0.020368	12.518	0.10792	0.24744
Sphingolipid metabolism	0.078117	9.9623	0.11164	0.25342
Glutathione metabolism	-0.048584	11.54	0.11423	0.25674
Propanoate metabolism	0.034604	12.413	0.12001	0.26707
Inorganic ion transport and metabolism	-0.06012	11.246	0.12121	0.26713
Pores ion channels	-0.060589	12.22	0.12704	0.27728
Huntington's disease	-0.085798	9.4045	0.13154	0.28437
Vibrio cholerae pathogenic cycle	0.043534	9.621	0.13581	0.29083
Mineral absorption	-0.0909	7.5584	0.14973	0.31764
Naphthalene degradation	-0.042427	10.556	0.16937	0.35357
Bisphenol degradation	0.069027	9.2087	0.16978	0.35357
Meiosis - yeast	0.097286	7.8809	0.17287	0.35674
RNA polymerase	-0.018814	10.949	0.17728	0.36256
NOD-like receptor signaling pathway	0.10678	8.2776	0.18396	0.37284
Phenylalanine, tyrosine and tryptophan biosynthesis	-0.023418	12.938	0.18928	0.3782
Cell division	-0.045784	9.6469	0.18993	0.3782
DNA repair and recombination proteins	-0.012224	14.924	0.19572	0.38323
Membrane and intracellular structural molecules	-0.037502	12.581	0.19584	0.38323
MAPK signaling pathway - yeast	0.051763	8.8621	0.20133	0.39061
Novobiocin biosynthesis	-0.030141	10.316	0.20361	0.3917
Lipopolysaccharide biosynthesis proteins	-0.041373	12.441	0.20898	0.39811
Pyruvate metabolism	0.014772	13.332	0.21045	0.39811
Terpenoid backbone biosynthesis	-0.015733	12.675	0.21409	0.40012
Other glycan degradation	0.076577	10.447	0.21796	0.40012
Thiamine metabolism	-0.018714	12.112	0.21877	0.40012
Lipid biosynthesis proteins	-0.016095	12.669	0.21978	0.40012
Glycosphingolipid biosynthesis - globo series	0.072861	9.186	0.22033	0.40012
Chlorocyclohexane and chlorobenzene degradation	0.19338	6.7933	0.22979	0.41399
Benzoate degradation	0.053222	11.196	0.23925	0.42431
Phosphotransferase system (PTS)	-0.07481	12.188	0.23926	0.42431
Ion channels	-0.10355	8.1959	0.24715	0.43251
Parkinson's disease	-0.14267	7.7967	0.24837	0.43251
Peroxisome	-0.027997	11.057	0.2496	0.43251
D-Glutamine and D-glutamate metabolism	-0.016803	10.803	0.25345	0.43586
Protein export	-0.01236	12.816	0.25553	0.43613
beta-Alanine metabolism	0.03496	10.968	0.26135	0.44274
Cellular antigens	0.051611	9.191	0.26346	0.44283
Pantothenate and CoA biosynthesis	-0.013314	12.598	0.26531	0.44283
Steroid hormone biosynthesis	-0.13408	6.1826	0.27777	0.46003
RNA degradation	-0.012287	12.338	0.27966	0.46003
Caprolactam degradation	0.12041	8.5464	0.28774	0.46991
Signal transduction mechanisms	-0.023007	11.846	0.2913	0.47232
Cardiac muscle contraction	-0.13291	7.7406	0.30364	0.48883
Citrate cycle (TCA cycle)	-0.017585	12.858	0.30959	0.4947
Others	-0.016661	13.18	0.31164	0.4947
Geraniol degradation	0.088483	9.358	0.31841	0.50194
Aminoacyl-tRNA biosynthesis	0.011769	13.79	0.32886	0.51483
Prion diseases	-0.10278	5.3486	0.33929	0.52753
Streptomycin biosynthesis	0.016116	11.621	0.34625	0.533
Nucleotide excision repair	-0.013816	12.09	0.34751	0.533
Chaperones and folding catalysts	-0.010202	13.362	0.35618	0.53938
Lipid metabolism	0.021589	10.289	0.35642	0.53938
DNA replication	-0.011083	12.857	0.36105	0.54276
Lysosome	0.057638	9.3419	0.37639	0.56211
Transporters	0.015892	15.887	0.39453	0.58535
Bacterial secretion system	-0.010103	12.806	0.40432	0.59598
Proximal tubule bicarbonate reclamation	-0.051025	8.2365	0.40934	0.59949
Phenylalanine metabolism	0.028898	10.726	0.4188	0.60941
Amino sugar and nucleotide sugar metabolism	-0.012124	13.683	0.42493	0.61439
Cyanoamino acid metabolism	0.014682	10.936	0.43087	0.61903
One carbon pool by folate	0.0096183	12.736	0.44121	0.62576
Translation factors	0.011787	12.591	0.44336	0.62576
Arachidonic acid metabolism	0.040703	8.8683	0.44475	0.62576
Drug metabolism - other enzymes	0.017866	11.655	0.44658	0.62576
Glycan biosynthesis and metabolism	0.044885	9.0829	0.46504	0.64764
Peptidoglycan biosynthesis	0.0085873	13.156	0.4758	0.65672
Lysine degradation	0.028948	10.854	0.47851	0.65672
Protein folding and associated processing	0.0071067	13.017	0.48269	0.65672
Type II diabetes mellitus	0.015171	9.0755	0.48314	0.65672
Restriction enzyme	0.024557	10.794	0.4947	0.66484
Styrene degradation	0.056095	8.3587	0.49497	0.66484
Glycosaminoglycan degradation	-0.04988	8.6059	0.50544	0.67133
Ascorbate and aldarate metabolism	0.02652	10.195	0.50571	0.67133
Transcription machinery	0.0095106	12.905	0.51163	0.67357
Proteasome	-0.031898	8.9217	0.51334	0.67357
Fatty acid biosynthesis	-0.013171	12.294	0.52409	0.68373
Pentose phosphate pathway	-0.0076242	12.92	0.53908	0.69926
Ribosome Biogenesis	-0.006242	13.957	0.54223	0.69935
Valine, leucine and isoleucine biosynthesis	-0.015336	12.76	0.54594	0.70016
Lysine biosynthesis	-0.009115	12.696	0.5603	0.71453
Fructose and mannose metabolism	0.012585	12.88	0.56943	0.71475
Biotin metabolism	-0.015848	10.727	0.57233	0.71475
D-Alanine metabolism	0.0090304	10.409	0.57832	0.71475
DNA replication proteins	0.0072872	13.603	0.57938	0.71475
Oxidative phosphorylation	-0.0084968	13.574	0.58228	0.71475
Drug metabolism - cytochrome P450	-0.055878	9.2352	0.58462	0.71475
PPAR signaling pathway	0.018284	10.445	0.58514	0.71475
Taurine and hypotaurine metabolism	-0.0091912	10.302	0.58565	0.71475
Aminobenzoate degradation	-0.021865	10.691	0.59415	0.71784
Chromosome	-0.0059923	13.928	0.59451	0.71784
Pathways in cancer	-0.013406	9.0286	0.61953	0.74082
Starch and sucrose metabolism	-0.010718	12.811	0.62007	0.74082
Glycosphingolipid biosynthesis - ganglio series	-0.036053	8.2313	0.63191	0.75102
Pyrimidine metabolism	0.0056729	14.295	0.65038	0.76894
C5-Branched dibasic acid metabolism	-0.010179	11.543	0.69085	0.81002
Metabolism of xenobiotics by cytochrome P450	-0.037671	9.2363	0.69342	0.81002
Lipoic acid metabolism	-0.01677	9.3085	0.69583	0.81002
Homologous recombination	-0.004606	13.353	0.70701	0.81378
Carbohydrate metabolism	0.015709	10.03	0.70807	0.81378
Carbon fixation in photosynthetic organisms	0.0056313	12.647	0.71283	0.81378
Tryptophan metabolism	0.01652	11.011	0.7134	0.81378
Limonene and pinene degradation	-0.020958	10.086	0.73264	0.8261
Staphylococcus aureus infection	0.035308	8.4041	0.73462	0.8261
Biosynthesis of ansamycins	-0.010485	9.7962	0.73743	0.8261
Mismatch repair	-0.0044749	13.085	0.74046	0.8261
Porphyrin and chlorophyll metabolism	-0.0079744	13.203	0.7424	0.8261
Ribosome	0.0044676	14.767	0.74836	0.82751
Galactose metabolism	-0.0095209	12.414	0.75096	0.82751
Phenylpropanoid biosynthesis	0.017844	9.1813	0.76053	0.83316
Transcription factors	0.0061488	13.533	0.76343	0.83316
Protein kinases	-0.011933	11.26	0.7688	0.83501
Glycolysis / Gluconeogenesis	-0.0034209	13.463	0.78996	0.85086
Isoquinoline alkaloid biosynthesis	0.012447	9.1348	0.79089	0.85086
Inositol phosphate metabolism	-0.011528	10.556	0.7949	0.85114
Protein digestion and absorption	0.037884	7.6761	0.80355	0.85636
Bladder cancer	-0.028714	5.7026	0.82529	0.87543
Biosynthesis of unsaturated fatty acids	0.0072856	10.257	0.84357	0.88938
Bacterial toxins	0.0059649	10.131	0.84629	0.88938
Alanine, aspartate and glutamate metabolism	-0.0016151	13.195	0.86094	0.90061
ABC transporters	0.0030481	15.041	0.86516	0.90087
Translation proteins	0.0016651	13.315	0.88367	0.91595
Tetracycline biosynthesis	0.006661	10.21	0.89893	0.92753
Biosynthesis of vancomycin group antibiotics	-0.0031661	9.2508	0.90832	0.93298
Amino acid related enzymes	0.00082968	13.951	0.91976	0.94048
Adipocytokine signaling pathway	-0.0024407	9.9858	0.94231	0.95277
Tuberculosis	0.001193	10.506	0.94244	0.95277
Peptidases	0.00077244	14.15	0.94437	0.95277
Electron transfer carriers	0.0043172	8.669	0.94873	0.95293
Tropane, piperidine and pyridine alkaloid biosynthesis	-0.0011318	10.133	0.96597	0.96597
